# Supplementary material for: Predicting CT-Based Coronary Artery Disease Using Vascular Biomarkers Derived from Fundus Photographs with a Graph Convolutional Neural Network
Source: Diagnostics (Basel). 2022 Jun 4;12(6):1390. doi: 10.3390/diagnostics12061390 (PMC9221688; doi:10.3390/diagnostics12061390)
Supplement: Supplementary file 1 [file diagnostics-12-01390-s001.zip]

Archive with 1 entries (1 files):
- diagnostics-1667574-supplementary.pdf
